# Supplementary material for: Identification and characterization of two drug-like fragments that bind to the same cryptic binding pocket of Burkholderia pseudomallei DsbA
Source: Acta Crystallogr D Struct Biol. 2022 Jan 1;78(Pt 1):75–90. doi: 10.1107/S2059798321011475 (PMC8725163; doi:10.1107/S2059798321011475)
Supplement: Supplementary file 2 [file d-78-00075-sup2.xlsx]

## Sheet: Sheet1
	The ligand validation statistics were calculated with the giant.score_model script from PanDDA (Pearce et al., 2017, Nature comm), part of the CCP4 V7.1 package (Winn et al., 2011, Acta D). The different metrics are detailed in (Pearce et al., 2017 Acta D) and (Tickle, 2012 Acta D)
Model name	ligand position	residue modelled	residue id	RSCC	RSZD	RSZO	RSR	RSZO/OCC	Occupancy (ligand)	Surroundings B-factor Ratio	Average B-factor (Ligand)	Average B-factor (Surroundings)	PDB name	MTZ name	Surrounding Residues Names	B_AV
7LUJ	near Y110 chain A and B	fragment 2 (2 conformations)	E-1	0.905	0.2	0.6	0.252	0.810811	0.74	1.16024	58.312	50.2585	7LUJ_alternateConfLigand_refine_109_fragmentChainCorrected.pdb	7LUJ_alternateConfLigand_refine_109.mtz	A- 40-TRP-():A- 74-ARG-(A):A- 74-ARG-(B):A- 76-ASP-():A- 77-PHE-():A- 80-HIS-():A- 104-ILE-():A- 105-HIS-():A- 110-TYR-():B- 40-TRP-():B- 74-ARG-(A):B- 74-ARG-(B):B- 76-ASP-():B- 77-PHE-():B- 80-HIS-():B- 104-ILE-():B- 105-HIS-():B- 110-TYR-()	57.3
7LUJ	near Y110 chain D	fragment 2	F-1	0.837	3.6	0.8	0.242	0.909091	0.88	1.07253	81.2894	75.792	7LUJ_alternateConfLigand_refine_109_fragmentChainCorrected.pdb	7LUJ_alternateConfLigand_refine_109.mtz	C- 45-HIS-():C- 160-PRO-():C- 172-PRO-():C- 176-ASN-():D- 40-TRP-():D- 74-ARG-():D- 77-PHE-():D- 80-HIS-():D- 104-ILE-():D- 110-TYR-():D- 112-LEU-()	82.4
7LUH	near Y110	fragment 1	B-1	0.968	0.9	1.5	0.142	2.41935	0.62	1.34807	47.6362	35.3366	7LUH_revision_refine_58.pdb	7LUH_revision_refine_58.mtz	A- 40-TRP-():A- 77-PHE-():A- 104-ILE-():A- 105-HIS-():A- 110-TYR-()	46.2
